# Supplementary material for: The Allosteric Activation of α7 nAChR by α-Conotoxin MrIC Is Modified by Mutations at the Vestibular Site
Source: Toxins (Basel). 2021 Aug 10;13(8):555. doi: 10.3390/toxins13080555 (PMC8402416; doi:10.3390/toxins13080555)
Supplement: Supplementary file 1 [file toxins-13-00555-s001.zip]

Archive with 1 entries (1 files):
- toxins-1258977 supplementary 3.pdf
